# Supplementary material for: Temporal characterization of the gut microbiome and metabolome in preterm infants
Source: Microb Genom. 2025 Jul 30;11(7):001440. doi: 10.1099/mgen.0.001440 (PMC12310240; doi:10.1099/mgen.0.001440)
Supplement: Uncited Supplementary Material 2. [file mgen-11-01440-s002.xlsx]

## Sheet: Supplementary_Table_6
feature	metadata	value	coef	stderr	N	N.not.0	pval	qval
sphinganine	Abx_7d	Y	0.00813125	0.00221534	103	103	0.00043242	0.0445238
saccharin	Day_FF	Day_FF	0.0309888	0.00543544	103	103	1.49e-07	0.000191106
glycylleucine	Day_FF	Day_FF	0.00716325	0.00122507	103	103	5.5e-07	0.000372872
7-methylguanine	Day_FF	Day_FF	-0.00325575	0.000675321	103	103	1.48e-05	0.00548559
glycylisoleucine	Day_FF	Day_FF	0.00576498	0.00124925	103	103	3.83e-05	0.0104654
androstenediol (3beta,17beta) disulfate (2)	Day_FF	Day_FF	-0.00576713	0.00137162	103	103	6.16e-05	0.0153669
21-hydroxypregnenolone disulfate	Day_FF	Day_FF	-0.00617905	0.00139969	103	103	2.81e-05	0.0082975
androstenediol (3alpha, 17alpha) monosulfate (2)	Day_FF	Day_FF	-0.00508946	0.00114733	103	103	2.59e-05	0.00785294
andro steroid monosulfate C19H28O6S (1)*	Day_FF	Day_FF	-0.00587144	0.00142648	103	103	8.53e-05	0.0178773
loperamide	Day_FF	Day_FF	0.0049395	0.00084642	103	103	8.33e-08	0.000137256
1-(1-enyl-palmitoyl)-GPE (P-16:0)*	Day_FF	Day_FF	0.00645214	0.00169757	103	103	0.000437279	0.0445417
isoleucylglycine	Day_FF	Day_FF	0.0135417	0.00274148	103	103	1.12e-05	0.00517712
phenylalanylglycine	Day_FF	Day_FF	0.0128614	0.00313267	103	103	8.86e-05	0.0182388
tyrosylglycine	Day_FF	Day_FF	0.0100188	0.00244906	103	103	9.34e-05	0.018548
tryptophylglycine	Day_FF	Day_FF	0.00756874	0.00116149	103	103	5.8e-08	0.000111468
valylglutamine	Day_FF	Day_FF	0.00935009	0.00249604	103	103	0.000316715	0.037269
valylglycine	Day_FF	Day_FF	0.0121398	0.00292032	103	103	0.000137637	0.0223554
margaroylcarnitine (C17)*	Day_FF	Day_FF	-0.00484179	0.0011055	103	103	7.7e-05	0.0172546
propyl 4-hydroxybenzoate sulfate	Day_FF	Day_FF	0.00681896	0.00183661	103	103	0.000354922	0.0397374
N-acetyl-isoputreanine	Day_FF	Day_FF	-0.00399706	0.000964297	103	103	0.000153856	0.024305
tetrahydrocortisol sulfate (1)	Day_FF	Day_FF	-0.00554699	0.00145612	103	103	0.000475742	0.0468911
pregnenetriol disulfate*	Day_FF	Day_FF	-0.004529	0.00114813	103	103	0.000275352	0.0341436
lactose	Day_FF	Day_FF	0.0131019	0.00340652	103	103	0.000223687	0.0296502
phytosphingosine	Day_FF	Day_FF	-0.0038409	0.000992822	103	103	0.000363424	0.0402981
N-stearoyl-sphinganine (d18:0/18:0)*	Day_FF	Day_FF	-0.00414841	0.000975641	103	103	0.0001115	0.019482
X-12117	Day_FF	Day_FF	-0.00413332	0.00100882	103	103	0.000168435	0.0255578
X-12822	Day_FF	Day_FF	-0.00459525	0.00109742	103	103	0.000136617	0.0223554
X-21364	Day_FF	Day_FF	-0.004997	0.00128288	103	103	0.000188298	0.026808
X-21410	Day_FF	Day_FF	-0.00543931	0.0010893	103	103	2.89e-06	0.00151354
X-23641	Day_FF	Day_FF	-0.00642186	0.00140131	103	103	1.47e-05	0.00548559
X-23787	Day_FF	Day_FF	-0.0069853	0.00153817	103	103	1.73e-05	0.0058605
X-24356	Day_FF	Day_FF	-0.00488836	0.00126993	103	103	0.000221217	0.0296502
X-25709	Day_FF	Day_FF	0.00365506	0.000902467	103	103	0.000233161	0.0305547
X-25881	Day_FF	Day_FF	0.0149106	0.00399678	103	103	0.000333845	0.0381178
myristoylcarnitine (C14)	fortifier_sample	Yes	0.0126332	0.00323065	103	103	0.000178686	0.0264181
margaroylcarnitine (C17)*	fortifier_sample	Yes	0.0101734	0.00272033	103	103	0.000323552	0.0376889
3-hydroxyoleoylcarnitine	fortifier_sample	Yes	0.0110627	0.00264051	103	103	7.54e-05	0.0172546
X-23641	GA	GA	-0.00697061	0.00187549	103	103	0.000350218	0.0395952
X-25881	Mode_delivery	Vaginal	-0.0309095	0.00797353	103	103	0.000201071	0.0282774
arabonate/xylonate	MOM_.ent_last_3_days	MOM_.ent_last_3_days	-0.00920756	0.00205529	103	103	2.25e-05	0.00702531
N-palmitoyl-heptadecasphingosine (d17:1/16:0)*	MOM_.ent_last_3_days	MOM_.ent_last_3_days	-0.00430501	0.00117025	103	103	0.000406152	0.0426497
lyxonate	MOM_.ent_last_3_days	MOM_.ent_last_3_days	-0.00954469	0.0022158	103	103	4.2e-05	0.0110108
carboxymethylarginine	MOM_.ent_last_3_days	MOM_.ent_last_3_days	-0.00518446	0.00132806	103	103	0.000182653	0.0264633
X-12680	MOM_.ent_last_3_days	MOM_.ent_last_3_days	-0.00561498	0.00143358	103	103	0.000174971	0.0262047
X-14502	MOM_.ent_last_3_days	MOM_.ent_last_3_days	-0.013538	0.00370956	103	103	0.000440318	0.0445417
glutamine conjugate of C6H10O2 (1)*	Sex	Male	-0.00807581	0.00195504	103	103	8.08e-05	0.0172546
X-14454	Sex	Male	-0.0112316	0.00308981	103	103	0.000462353	0.0463639
3-hydroxymyristate	Timepoint_merged	E	0.0143254	0.00349776	103	103	0.000133126	0.0222495
3-hydroxylaurate	Timepoint_merged	E	0.0184445	0.00391852	103	103	1.52e-05	0.00548559
stearidonate (18:4n3)	Timepoint_merged	E	0.0171127	0.00362976	103	103	1.52e-05	0.00548559
5-dodecenoate (12:1n7)	Timepoint_merged	E	0.0142557	0.00335228	103	103	7.8e-05	0.0172546
piperine	Timepoint_merged	E	0.0157062	0.00298086	103	103	2.33e-06	0.00127845
piperine	Timepoint_merged	CD	0.0142371	0.00320415	103	103	3.9e-05	0.0104654
5alpha-pregnan-3beta,20alpha-diol disulfate	Timepoint_merged	E	-0.0228453	0.00631399	103	103	0.00048941	0.0478295
pregnenediol sulfate (C21H34O5S)*	Timepoint_merged	E	-0.0144405	0.0037437	103	103	0.000244145	0.0312832
17alpha-hydroxypregnenolone 3-sulfate	Timepoint_merged	CD	-0.0150848	0.00409451	103	103	0.000397394	0.0424329
17alpha-hydroxypregnenolone 3-sulfate	Timepoint_merged	E	-0.0174001	0.00395552	103	103	3.33e-05	0.00958716
andro steroid monosulfate C19H28O6S (1)*	Timepoint_merged	E	-0.0166725	0.00439092	103	103	0.000265436	0.0336375
alpha-CEHC sulfate	Timepoint_merged	E	-0.0232725	0.00603414	103	103	0.000215484	0.0296502
linolenoyl-linolenoyl-glycerol (18:3/18:3) [1]*	Timepoint_merged	E	0.0123716	0.00329095	103	103	0.000406822	0.0426497
linoleoyl-linoleoyl-glycerol (18:2/18:2) [2]*	Timepoint_merged	E	0.0281094	0.00743402	103	103	0.000396707	0.0424329
fluconazole	Timepoint_merged	E	-0.0164932	0.00406697	103	103	0.000106247	0.019482
tetradecadienoate (14:2)*	Timepoint_merged	CD	0.0140263	0.00373445	103	103	0.000389073	0.0424329
tetradecadienoate (14:2)*	Timepoint_merged	E	0.0145556	0.00347694	103	103	0.000100649	0.0190277
branched-chain, straight-chain, or cyclopropyl 12:1 fatty acid*	Timepoint_merged	E	0.0197967	0.0046207	103	103	6.62e-05	0.0159113
X-23787	Timepoint_merged	E	-0.0196162	0.0047347	103	103	7.72e-05	0.0172546
X-24544	Timepoint_merged	E	-0.0169837	0.0046561	103	103	0.000508663	0.0492933
X-24545	Timepoint_merged	E	-0.0377718	0.0073583	103	103	2.25e-06	0.00127845
X-25527	Timepoint_merged	E	-0.0188044	0.00511728	103	103	0.000430062	0.0445238
3-hydroxylaurate	Trial_arm	Intervention	0.017272	0.00383936	103	103	4.98e-05	0.0127735
5-dodecenoate (12:1n7)	Trial_arm	Intervention	0.0169067	0.00350443	103	103	1.7e-05	0.0058605
piperine	Trial_arm	Intervention	0.0161151	0.00335377	103	103	1.81e-05	0.00595811
N6-carboxymethyllysine	Trial_arm	Intervention	-0.0176395	0.00465157	103	103	0.000269971	0.0338402
glycosyl-N-stearoyl-sphingosine (d18:1/18:0)	Trial_arm	Intervention	0.00990019	0.00177341	103	103	1.49e-06	0.00090626
alpha-tocotrienol	Trial_arm	Intervention	-0.0196073	0.00515044	103	103	0.000391727	0.0424329
alpha-tocopherol acetate	Trial_arm	Intervention	-0.025144	0.00437127	103	103	1.2e-07	0.000172617
2-acetolactate	Trial_arm	Intervention	0.00379663	0.000918345	103	103	0.000160638	0.0249656
1-methyl-5-imidazoleacetate	Trial_arm	Intervention	0.00876598	0.00219465	103	103	0.000219177	0.0296502
behenoyl dihydrosphingomyelin (d18:0/22:0)*	Trial_arm	Intervention	0.0117549	0.00292837	103	103	0.000216775	0.0296502
hexadecadienoate (16:2n6)	Trial_arm	Intervention	0.0165416	0.00318755	103	103	7.97e-06	0.00383024
palmitoyl-linolenoyl-glycerol (16:0/18:3) [2]*	Trial_arm	Intervention	0.0214928	0.00544242	103	103	0.000291288	0.0357354
diacylglycerol (16:1/18:2 [2], 16:0/18:3 [1])*	Trial_arm	Intervention	0.0236384	0.00573323	103	103	0.000162368	0.0249656
ceramide (d18:1/20:0, d16:1/22:0, d20:1/18:0)*	Trial_arm	Intervention	0.00875082	0.00202359	103	103	8e-05	0.0172546
linoleoylcholine*	Trial_arm	Intervention	0.032348	0.00849376	103	103	0.000470595	0.0467836
docosahexaenoylcarnitine (C22:6)*	Trial_arm	Intervention	-0.00829938	0.00204755	103	103	0.000107048	0.019482
lyxonate	Trial_arm	Intervention	-0.0134602	0.00332514	103	103	0.000109118	0.019482
tetradecadienoate (14:2)*	Trial_arm	Intervention	0.0188247	0.00384379	103	103	1.31e-05	0.00547779
enterolactone sulfate	Trial_arm	Intervention	-0.00857181	0.00212876	103	103	0.000117849	0.0202841
heptadecatrienoate (17:3)*	Trial_arm	Intervention	0.0116378	0.00269079	103	103	9.1e-05	0.0184147
cyclo(pro-sulfo-tyr)*	Trial_arm	Intervention	-0.0148941	0.00303469	103	103	4.08e-06	0.00204408
branched-chain, straight-chain, or cyclopropyl 10:1 fatty acid (1)*	Trial_arm	Intervention	0.0131555	0.00337523	103	103	0.000308842	0.0367172
branched-chain, straight-chain, or cyclopropyl 12:1 fatty acid*	Trial_arm	Intervention	0.0172691	0.00410806	103	103	0.000147654	0.0236492
alpha-tocopherol	Trial_arm	Intervention	-0.0178276	0.002932	103	103	1.82e-07	0.000209728
N-acetylalanine	Trial_arm	Intervention	0.00817243	0.00176434	103	103	1.22e-05	0.00539123
N-stearoyl-sphingosine (d18:1/18:0)*	Trial_arm	Intervention	0.00943288	0.00222676	103	103	0.000110525	0.019482
laurate (12:0)	Trial_arm	Intervention	0.0173256	0.00365701	103	103	2.19e-05	0.00702119
palmitoleate (16:1n7)	Trial_arm	Intervention	0.013747	0.0035124	103	103	0.000327926	0.0378164
phenylalanine	Trial_arm	Intervention	0.00645584	0.00146279	103	103	6.26e-05	0.0153669
retinol (vitamin A)	Trial_arm	Intervention	-0.0228311	0.00585062	103	103	0.000183582	0.0264633
myristate (14:0)	Trial_arm	Intervention	0.0106225	0.00269398	103	103	0.000296421	0.0358704
tryptophan	Trial_arm	Intervention	0.00734852	0.00188462	103	103	0.000298609	0.0358704
undecanoate (11:0)	Trial_arm	Intervention	0.0164374	0.00273715	103	103	4.22e-07	0.000324391
X-11299	Trial_arm	Intervention	0.0111543	0.00291187	103	103	0.000236131	0.0305963
X-12680	Trial_arm	Intervention	0.00985767	0.00229013	103	103	9.49e-05	0.018548
X-14351	Trial_arm	Intervention	-0.0109369	0.00203788	103	103	6.19e-07	0.000396302
X-14502	Trial_arm	Intervention	-0.0441433	0.00556674	103	103	5.69e-12	6.56e-08
X-17842	Trial_arm	Intervention	-0.015159	0.0020349	103	103	2.61e-09	1e-05
X-18349	Trial_arm	Intervention	-0.0234963	0.00479931	103	103	1.33e-05	0.00547779
X-19220	Trial_arm	Intervention	-0.0188041	0.00344324	103	103	4.16e-07	0.000324391
X-19746	Trial_arm	Intervention	-0.0324256	0.00533138	103	103	2.35e-07	0.000239098
X-19917	Trial_arm	Intervention	-0.0179307	0.00301516	103	103	5.13e-08	0.000111468
X-19921	Trial_arm	Intervention	-0.0183961	0.00282928	103	103	4.33e-09	1.25e-05
X-19928	Trial_arm	Intervention	-0.0244137	0.00367578	103	103	2.29e-09	1e-05
X-23753	Trial_arm	Intervention	-0.00653374	0.00163613	103	103	0.000132793	0.0222495
X-24474	Trial_arm	Intervention	-0.0204636	0.00338563	103	103	2.49e-07	0.000239098
X-25027	Trial_arm	Intervention	-0.0174836	0.00298089	103	103	5.01e-07	0.000361394
X-25053	Trial_arm	Intervention	-0.0338156	0.00613415	103	103	3.34e-07	0.000296405
X-25823	Trial_arm	Intervention	-0.00834626	0.00204924	103	103	9.97e-05	0.0190277
X-25836	Trial_arm	Intervention	-0.0203423	0.00446655	103	103	3.67e-05	0.0103283

## Sheet: Supplementary_Table_7
chemical_name	Genus	coefficient	pvalue
oseltamivir	Bacteroides	0.401993	0.0244224
5-hydroxylysine	Bifidobacterium	0.336275	0.00975944
glucuronate	Bifidobacterium	0.327816	0.0118856
histidinol	Bifidobacterium	0.389317	0.00268027
N-acetylglutamate	Bifidobacterium	0.356324	0.00583344
N-alpha-acetylornithine	Bifidobacterium	0.36554	0.00483546
quinate	Bifidobacterium	0.421842	0.000786023
indolelactate	Bifidobacterium	0.345846	0.00765977
N6-formyllysine	Bifidobacterium	-0.317268	0.016517
glucosamine 6-sulfate	Bifidobacterium	0.379172	0.00323807
N-acetylaspartate (NAA)	Bifidobacterium	0.295655	0.0282006
erythrose	Bifidobacterium	0.274457	0.0478231
N-acetyltyrosine	Bifidobacterium	0.302434	0.0232267
threonylphenylalanine	Bifidobacterium	-0.335901	0.00975944
pro-hydroxy-pro	Bifidobacterium	-0.30025	0.0248243
4-imidazoleacetate	Bifidobacterium	-0.316184	0.0169475
N-acetylthreonine	Bifidobacterium	0.284549	0.0370327
gamma-glutamylthreonine	Bifidobacterium	0.444319	0.000409684
nicotinate ribonucleoside	Bifidobacterium	0.390032	0.00268027
N6-carbamoylthreonyladenosine	Bifidobacterium	-0.422201	0.000786023
gamma-glutamylisoleucine*	Bifidobacterium	0.332962	0.0105827
1-palmitoyl-GPE (16:0)	Bifidobacterium	-0.339169	0.00906754
1-oleoyl-GPE (18:1)	Bifidobacterium	-0.374861	0.00364429
taurolithocholate 3-sulfate	Bifidobacterium	-0.358561	0.00567131
N2-acetyllysine	Bifidobacterium	0.47824	0.000102742
N6-acetyllysine	Bifidobacterium	0.365429	0.00483546
glycosyl-N-stearoyl-sphingosine (d18:1/18:0)	Bifidobacterium	0.392662	0.00268027
taurocholenate sulfate*	Bifidobacterium	-0.324501	0.0130974
androstenediol (3beta,17beta) disulfate (1)	Bifidobacterium	0.366352	0.00483546
androstenediol (3beta,17beta) disulfate (2)	Bifidobacterium	0.361075	0.00532375
21-hydroxypregnenolone disulfate	Bifidobacterium	0.385063	0.00268027
11-ketoetiocholanolone sulfate	Bifidobacterium	0.361997	0.00527477
andro steroid monosulfate C19H28O6S (1)*	Bifidobacterium	0.287077	0.0350119
2,3-dihydroxyisovalerate	Bifidobacterium	0.347266	0.00738464
2'-fucosyllactose	Bifidobacterium	-0.306689	0.0212298
6'-sialyllactose	Bifidobacterium	-0.334971	0.00994164
leucylalanine	Bifidobacterium	-0.387476	0.00268027
leucylglutamine*	Bifidobacterium	-0.289879	0.0340274
valylleucine	Bifidobacterium	-0.423335	0.000786023
2-O-methylascorbic acid	Bifidobacterium	0.309813	0.0201209
3'-sialyllactose	Bifidobacterium	-0.362194	0.00527477
tryptophylglycine	Bifidobacterium	-0.312218	0.0188173
valylglycine	Bifidobacterium	-0.276067	0.0467438
mannonate*	Bifidobacterium	0.330624	0.0112044
histidine betaine (hercynine)*	Bifidobacterium	0.287365	0.0350119
glycohyocholate	Bifidobacterium	-0.298286	0.0259864
taurohyocholate*	Bifidobacterium	-0.368768	0.00463671
tryptophol	Bifidobacterium	-0.289535	0.0340274
N-acetyl-1-methylhistidine*	Bifidobacterium	0.306732	0.0212298
N2,N5-diacetylornithine	Bifidobacterium	0.273164	0.0494092
1-palmitoyl-GPG (16:0)*	Bifidobacterium	-0.321561	0.0142192
10-hydroxystearate	Bifidobacterium	0.289296	0.0340274
2-keto-3-deoxy-gluconate	Bifidobacterium	0.288912	0.0340837
N-acetylglucosamine/N-acetylgalactosamine	Bifidobacterium	0.386815	0.00268027
citraconate/glutaconate	Bifidobacterium	0.491545	6.41e-05
glycochenodeoxycholate 3-sulfate	Bifidobacterium	-0.338357	0.00918491
1-oleoyl-2-linoleoyl-GPC (18:1/18:2)*	Bifidobacterium	-0.328076	0.0118856
PAHSA (16:0/OH-18:0)	Bifidobacterium	0.357527	0.00569232
1,2-dipalmitoyl-GPE (16:0/16:0)*	Bifidobacterium	-0.381426	0.00304322
2-methylserine	Bifidobacterium	-0.306257	0.0212795
2'-O-methyluridine	Bifidobacterium	0.345255	0.00767453
gamma-glutamyl-alpha-lysine	Bifidobacterium	0.315708	0.0169929
glycosyl ceramide (d18:1/20:0, d16:1/22:0)*	Bifidobacterium	0.305539	0.0215587
tetrahydrocortisol sulfate (1)	Bifidobacterium	0.288217	0.0345145
taurochenodeoxycholic acid 3-sulfate	Bifidobacterium	-0.376106	0.00358246
chenodeoxycholic acid sulfate (1)	Bifidobacterium	0.323184	0.0135655
deoxycholic acid 12-sulfate*	Bifidobacterium	0.343819	0.00797062
gamma-glutamylcysteine	Bifidobacterium	0.286737	0.0350119
N-acetylvaline	Bifidobacterium	0.308704	0.0205445
guanosine	Bifidobacterium	-0.341851	0.00828557
N-acetylalanine	Bifidobacterium	0.275297	0.0469837
N-acetylglucosaminylasparagine	Bifidobacterium	0.387151	0.00268027
anthranilate	Bifidobacterium	0.27916	0.0425986
1-palmitoyl-2-oleoyl-GPE (16:0/18:1)	Bifidobacterium	-0.433518	0.000580681
N-stearoyl-sphingosine (d18:1/18:0)*	Bifidobacterium	0.280547	0.0410847
taurochenodeoxycholate	Bifidobacterium	-0.327018	0.0120602
taurocholate	Bifidobacterium	-0.353863	0.00631745
3-(4-hydroxyphenyl)lactate	Bifidobacterium	0.309649	0.0201209
carnosine	Bifidobacterium	0.358271	0.00567131
lysine	Bifidobacterium	0.331605	0.0109709
1,3-diaminopropane	Bifidobacterium	-0.304856	0.0218167
1-methylnicotinamide	Bifidobacterium	-0.462011	0.000213952
cytidine	Bifidobacterium	0.283397	0.038078
adenine	Bifidobacterium	0.433145	0.000580681
cytosine	Bifidobacterium	0.495807	6.41e-05
X-14056	Bifidobacterium	0.406893	0.00146269
X-21353	Bifidobacterium	-0.32918	0.0116592
X-21364	Bifidobacterium	0.350992	0.00678388
X-23423	Bifidobacterium	0.283103	0.038078
X-23787	Bifidobacterium	0.385898	0.00268027
X-23908	Bifidobacterium	0.275583	0.0469837
X-24352	Bifidobacterium	0.349517	0.00687362
X-24544	Bifidobacterium	0.342293	0.00828557
X-24545	Bifidobacterium	0.299328	0.0253432
X-24546	Bifidobacterium	0.349684	0.00687362
X-24630	Bifidobacterium	-0.303012	0.0230372
X-24729	Bifidobacterium	-0.307551	0.0211421
X-25028	Bifidobacterium	0.448675	0.000381231
X-25435	Bifidobacterium	-0.286502	0.0350119
X-25859	Bifidobacterium	0.351967	0.00667638
X-25881	Bifidobacterium	-0.406894	0.00146269
X-25936	Bifidobacterium	0.313535	0.0181755
carnitine	Enterobacter	-0.309086	0.0363545
phenylacetate	Enterobacter	0.30193	0.0419374
5-hydroxylysine	Enterobacter	-0.406259	0.00196459
glucuronate	Enterobacter	-0.445827	0.000321679
quinate	Enterobacter	-0.326405	0.0243012
mevalonolactone	Enterobacter	-0.360643	0.00868258
N-acetylaspartate (NAA)	Enterobacter	-0.357718	0.00940809
indoleacetate	Enterobacter	0.38656	0.00436465
trans-aconitate	Enterobacter	0.31186	0.0348243
octanoylcarnitine (C8)	Enterobacter	0.383272	0.0044317
decanoylcarnitine (C10)	Enterobacter	0.365945	0.00729058
N-acetylthreonine	Enterobacter	-0.294096	0.0483166
nicotinate ribonucleoside	Enterobacter	-0.347207	0.0135191
laurylcarnitine (C12)	Enterobacter	0.293864	0.0483166
5-methyluridine (ribothymidine)	Enterobacter	0.336784	0.0171458
3-hydroxydodecanedioate*	Enterobacter	-0.292657	0.0494483
1-palmitoyl-GPE (16:0)	Enterobacter	0.378636	0.00509188
1-oleoyl-GPE (18:1)	Enterobacter	0.416013	0.00131222
deoxycarnitine	Enterobacter	-0.369659	0.00680934
3-dehydroshikimate	Enterobacter	-0.298306	0.0429269
N2-acetyllysine	Enterobacter	-0.326895	0.0243012
androstenediol (3beta,17beta) monosulfate (1)	Enterobacter	-0.300671	0.0426364
17alpha-hydroxypregnenolone 3-sulfate	Enterobacter	-0.312512	0.0348243
N1,N12-diacetylspermine	Enterobacter	-0.309689	0.0363545
glucosylglycerol	Enterobacter	-0.344223	0.0141062
tryptophol	Enterobacter	0.322735	0.0271656
N-acetyl-1-methylhistidine*	Enterobacter	-0.383027	0.0044317
1-palmitoyl-GPG (16:0)*	Enterobacter	0.432991	0.000585707
10-hydroxystearate	Enterobacter	-0.299068	0.0426364
alpha-CEHC sulfate	Enterobacter	-0.307509	0.0366687
tyramine O-sulfate	Enterobacter	-0.401646	0.00225957
1,2-dipalmitoyl-GPE (16:0/16:0)*	Enterobacter	0.514831	6.29e-06
2'-O-methyluridine	Enterobacter	-0.345959	0.0136581
5-dodecenoylcarnitine (C12:1)	Enterobacter	0.34181	0.0150039
N-palmitoyl-phytosphingosine (t18:0/16:0)	Enterobacter	-0.314004	0.0346612
diacetylspermidine*	Enterobacter	-0.48493	3.51e-05
gamma-CEHC sulfate	Enterobacter	-0.31164	0.0348243
cortisol 21-sulfate	Enterobacter	-0.305598	0.0380588
deoxycholic acid 12-sulfate*	Enterobacter	-0.308001	0.0366687
1-palmitoyl-2-oleoyl-GPE (16:0/18:1)	Enterobacter	0.56725	1.99e-07
5-methylthioadenosine (MTA)	Enterobacter	-0.517409	6.29e-06
mevalonate	Enterobacter	-0.371661	0.00660101
2'-deoxyguanosine	Enterobacter	0.365701	0.00729058
inosine	Enterobacter	0.305212	0.0380588
1,3-diaminopropane	Enterobacter	0.728707	0
betaine	Enterobacter	-0.299577	0.0426364
X-12410	Enterobacter	-0.299107	0.0426364
X-21796	Enterobacter	-0.31949	0.0298528
X-22162	Enterobacter	-0.484094	3.51e-05
X-25539	Enterobacter	-0.339869	0.0156604
X-25837	Enterobacter	0.316325	0.0326917
X-25936	Enterobacter	-0.353733	0.0106848
5-hydroxylysine	Enterococcus	0.36195	0.00481931
2'-deoxyinosine	Enterococcus	-0.382662	0.00221413
alpha-hydroxyisocaproate	Enterococcus	0.487185	1.23e-05
mevalonolactone	Enterococcus	0.449644	0.000112527
N-acetyltyrosine	Enterococcus	-0.414966	0.000693448
N-acetylarginine	Enterococcus	-0.430749	0.000312302
alpha-hydroxyisovalerate	Enterococcus	0.591488	6.45e-09
1-methylurate	Enterococcus	-0.350053	0.00706248
3-hydroxydodecanedioate*	Enterococcus	0.351789	0.00697149
2-hydroxy-3-methylvalerate	Enterococcus	0.622588	4.19e-10
3-dehydroshikimate	Enterococcus	0.339873	0.010569
pyrraline	Enterococcus	0.350659	0.00706239
N6-carboxymethyllysine	Enterococcus	0.320925	0.0197867
N1,N12-diacetylspermine	Enterococcus	0.549179	2.25e-07
7-methylurate	Enterococcus	-0.289797	0.0394765
alpha-tocopherol acetate	Enterococcus	0.305781	0.0286175
3-fucosyllactose	Enterococcus	-0.376498	0.00262845
tyrosol	Enterococcus	0.376511	0.00262845
3beta-hydroxy-5-cholenoate	Enterococcus	0.284975	0.0441791
o-tyrosine	Enterococcus	0.294593	0.0343046
ferulic acid 4-sulfate	Enterococcus	0.382306	0.00221413
tyramine O-sulfate	Enterococcus	0.66836	3.88e-12
arabonate/xylonate	Enterococcus	0.314762	0.0220199
1,2-dipalmitoyl-GPE (16:0/16:0)*	Enterococcus	-0.299307	0.0317034
N-behenoyl-sphingadienine (d18:2/22:0)*	Enterococcus	-0.306423	0.0284553
glycosyl ceramide (d18:2/24:1, d18:1/24:2)*	Enterococcus	-0.303897	0.0291086
lyxonate	Enterococcus	0.296538	0.0339522
diacetylspermidine*	Enterococcus	0.475747	2.41e-05
enterolactone sulfate	Enterococcus	0.351582	0.00697149
2-iminopiperidine	Enterococcus	0.286369	0.0426754
carboxymethylarginine	Enterococcus	0.301747	0.0299602
2-hydroxy-4-(methylthio)butanoic acid	Enterococcus	0.384968	0.0020942
N-carbamoylputrescine	Enterococcus	0.375917	0.00262845
ala-leu-ala	Enterococcus	-0.326435	0.0169336
ala-ile-ala	Enterococcus	-0.316358	0.0219888
val-val-ala	Enterococcus	-0.315106	0.0220199
pipecolate	Enterococcus	0.315734	0.0220199
5-methylcytosine	Enterococcus	0.300562	0.0307793
tryptamine	Enterococcus	0.317017	0.0218879
citrate	Enterococcus	-0.320739	0.0197867
tyramine	Enterococcus	0.619997	4.57e-10
4-hydroxyphenylpyruvate	Enterococcus	-0.661278	6.87e-12
N(1)-acetylspermine	Enterococcus	0.353781	0.00670235
phenethylamine	Enterococcus	0.679022	1.48e-12
4-hydroxyphenylacetate	Enterococcus	0.400323	0.00122834
arachidonoyl ethanolamide	Enterococcus	0.505627	4.05e-06
1-palmitoyl-2-oleoyl-GPE (16:0/18:1)	Enterococcus	-0.328364	0.0164515
N-stearoyl-sphingosine (d18:1/18:0)*	Enterococcus	-0.291736	0.0374077
dopamine	Enterococcus	0.524985	1.32e-06
tricarballylate	Enterococcus	0.412447	0.000750067
arginine	Enterococcus	-0.505725	4.05e-06
argininosuccinate	Enterococcus	-0.326777	0.0169336
3-(4-hydroxyphenyl)lactate	Enterococcus	-0.302176	0.0299602
mevalonate	Enterococcus	0.492354	9.34e-06
2'-deoxyguanosine	Enterococcus	-0.399989	0.00122834
inosine	Enterococcus	-0.378676	0.00254111
citrulline	Enterococcus	0.506018	4.05e-06
1,3-diaminopropane	Enterococcus	-0.386432	0.00202687
2'-deoxyuridine	Enterococcus	-0.288168	0.0406471
tyrosine	Enterococcus	-0.706568	0
cytidine	Enterococcus	-0.282582	0.0467519
thymidine	Enterococcus	-0.392526	0.00156693
fucose	Enterococcus	-0.394106	0.00150993
X-12027	Enterococcus	0.312696	0.0233634
X-12410	Enterococcus	0.301827	0.0299602
X-12708	Enterococcus	0.304737	0.0287128
X-13553	Enterococcus	0.305122	0.0287128
X-14383	Enterococcus	-0.298358	0.0323002
X-14502	Enterococcus	0.322198	0.0195447
X-17877	Enterococcus	-0.29611	0.0339596
X-19746	Enterococcus	0.282555	0.0467519
X-19931	Enterococcus	-0.288233	0.0406471
X-20100	Enterococcus	-0.31966	0.0201924
X-20172	Enterococcus	-0.309535	0.0258195
X-25027	Enterococcus	0.295088	0.0343046
X-25485	Enterococcus	-0.398298	0.00127903
X-25674	Enterococcus	-0.406541	0.000968132
X-25836	Enterococcus	0.294915	0.0343046
agmatine	Family.Enterobacteriaceae..Escherichia_Shigella.	0.432104	0.000314972
cadaverine	Family.Enterobacteriaceae..Escherichia_Shigella.	0.3447	0.0115219
2'-deoxycytidine	Family.Enterobacteriaceae..Escherichia_Shigella.	-0.358333	0.00712223
indole	Family.Enterobacteriaceae..Escherichia_Shigella.	0.520257	2.82e-06
3-indoxyl sulfate	Family.Enterobacteriaceae..Escherichia_Shigella.	0.513445	3.97e-06
acetylcarnitine (C2)	Family.Enterobacteriaceae..Escherichia_Shigella.	-0.472917	4.33e-05
trans-aconitate	Family.Enterobacteriaceae..Escherichia_Shigella.	-0.425284	0.000403918
7-ketodeoxycholate	Family.Enterobacteriaceae..Escherichia_Shigella.	0.534462	1.16e-06
7-ketolithocholate	Family.Enterobacteriaceae..Escherichia_Shigella.	0.431686	0.000314972
deoxycarnitine	Family.Enterobacteriaceae..Escherichia_Shigella.	0.483504	2.73e-05
5-aminoimidazole-4-carboxamide	Family.Enterobacteriaceae..Escherichia_Shigella.	-0.364794	0.00577161
carboxyethyl-GABA	Family.Enterobacteriaceae..Escherichia_Shigella.	0.351135	0.00939075
trimethylamine N-oxide	Family.Enterobacteriaceae..Escherichia_Shigella.	0.585751	3.84e-08
indolin-2-one	Family.Enterobacteriaceae..Escherichia_Shigella.	0.548035	4.94e-07
N-formylanthranilic acid	Family.Enterobacteriaceae..Escherichia_Shigella.	0.4355	0.000290704
2-methylcitrate/homocitrate	Family.Enterobacteriaceae..Escherichia_Shigella.	0.326193	0.0237151
isocitric lactone	Family.Enterobacteriaceae..Escherichia_Shigella.	-0.369091	0.00494977
(N(1) + N(8))-acetylspermidine	Family.Enterobacteriaceae..Escherichia_Shigella.	0.311459	0.0381555
3-ureidopropionate	Family.Enterobacteriaceae..Escherichia_Shigella.	0.417434	0.000547559
citrate	Family.Enterobacteriaceae..Escherichia_Shigella.	-0.319828	0.0291201
5,6-dihydrothymine	Family.Enterobacteriaceae..Escherichia_Shigella.	0.646991	1.47e-10
methylsuccinate	Family.Enterobacteriaceae..Escherichia_Shigella.	0.439039	0.000256152
fumarate	Family.Enterobacteriaceae..Escherichia_Shigella.	0.419644	0.000512184
gluconate	Family.Enterobacteriaceae..Escherichia_Shigella.	-0.381367	0.00305173
malate	Family.Enterobacteriaceae..Escherichia_Shigella.	0.358833	0.00712223
glutamine	Family.Enterobacteriaceae..Escherichia_Shigella.	-0.348181	0.0102873
pseudouridine	Family.Enterobacteriaceae..Escherichia_Shigella.	-0.425036	0.000403918
cytosine	Family.Enterobacteriaceae..Escherichia_Shigella.	-0.382095	0.00305173
asparagine	Family.Enterobacteriaceae..Escherichia_Shigella.	-0.573312	7.82e-08
X-12216	Family.Enterobacteriaceae..Escherichia_Shigella.	0.473538	4.33e-05
X-13729	Family.Enterobacteriaceae..Escherichia_Shigella.	0.453368	0.000131233
X-14263	Family.Enterobacteriaceae..Escherichia_Shigella.	0.319336	0.0291201
X-18345	Family.Enterobacteriaceae..Escherichia_Shigella.	-0.439079	0.000256152
X-24840	Family.Enterobacteriaceae..Escherichia_Shigella.	0.36912	0.00494977
carnitine	Lactobacillus	0.286965	0.0203612
suberate (C8-DC)	Lactobacillus	0.291061	0.0188853
methionine sulfoxide	Lactobacillus	0.338149	0.0053404
4-guanidinobutanoate	Lactobacillus	0.330658	0.00654692
4-hydroxybenzyl alcohol	Lactobacillus	0.36544	0.00252903
kynurenine	Lactobacillus	0.25252	0.0467709
N6-formyllysine	Lactobacillus	0.411413	0.000473181
docosahexaenoate (DHA; 22:6n3)	Lactobacillus	0.384685	0.00124599
alpha-hydroxyisocaproate	Lactobacillus	0.250991	0.0480541
1-methylguanidine	Lactobacillus	0.26363	0.0353571
1-palmitoylglycerol (16:0)	Lactobacillus	-0.265448	0.0338986
tartronate (hydroxymalonate)	Lactobacillus	0.320926	0.00852458
oxalate (ethanedioate)	Lactobacillus	0.3052	0.0133106
galacturonate	Lactobacillus	0.341543	0.00499315
homocitrulline	Lactobacillus	0.255936	0.0431762
threonate	Lactobacillus	0.328272	0.0069791
galactonate	Lactobacillus	0.272147	0.0286637
beta-sitosterol	Lactobacillus	0.447584	0.000134842
trans-aconitate	Lactobacillus	-0.287633	0.0201585
2-palmitoylglycerol (16:0)	Lactobacillus	-0.249734	0.0492079
glutamate, gamma-methyl ester	Lactobacillus	0.286286	0.0205762
3-hydroxylaurate	Lactobacillus	-0.30765	0.0125678
pyridoxate	Lactobacillus	0.293645	0.0174881
docosadienoate (22:2n6)	Lactobacillus	-0.322027	0.00832447
adrenate (22:4n6)	Lactobacillus	-0.277418	0.0261142
10-undecenoate (11:1n1)	Lactobacillus	-0.427745	0.00023296
4-imidazoleacetate	Lactobacillus	0.253487	0.045634
sebacate (C10-DC)	Lactobacillus	0.300164	0.0149459
delta-tocopherol	Lactobacillus	0.354493	0.00344607
5-dodecenoate (12:1n7)	Lactobacillus	-0.381292	0.00134752
N-acetyltryptophan	Lactobacillus	0.300003	0.0149459
N-acetylasparagine	Lactobacillus	0.299668	0.0149459
gamma-glutamyl-epsilon-lysine	Lactobacillus	0.302486	0.014127
piperine	Lactobacillus	-0.38634	0.00120022
campesterol	Lactobacillus	0.48369	4.32e-05
erythronate*	Lactobacillus	0.282009	0.0233637
1-methylurate	Lactobacillus	-0.324937	0.00757333
2-myristoylglycerol (14:0)	Lactobacillus	-0.268764	0.0311989
beta-guanidinopropanoate	Lactobacillus	0.385922	0.00120022
1-margaroylglycerol (17:0)	Lactobacillus	-0.307345	0.0126049
1-pentadecanoylglycerol (15:0)	Lactobacillus	-0.33749	0.00537468
isovalerylglycine	Lactobacillus	0.418042	0.000378655
1-dihomo-linoleoylglycerol (20:2)	Lactobacillus	-0.25132	0.0480377
1-myristoylglycerol (14:0)	Lactobacillus	-0.28226	0.0233121
glycerophosphoglycerol	Lactobacillus	0.344986	0.00473097
3,4-dihydroxybutyrate	Lactobacillus	0.316762	0.00973332
pyrraline	Lactobacillus	0.435215	0.000180359
N6-carboxymethyllysine	Lactobacillus	0.427682	0.00023296
2-methoxyacetaminophen sulfate*	Lactobacillus	-0.258161	0.0411244
dimethylarginine (SDMA + ADMA)	Lactobacillus	0.328349	0.0069791
chiro-inositol	Lactobacillus	0.389209	0.00112368
glycosyl-N-stearoyl-sphingosine (d18:1/18:0)	Lactobacillus	-0.352859	0.00359012
alanylleucine	Lactobacillus	0.29818	0.0155919
beta-cryptoxanthin	Lactobacillus	-0.273862	0.027869
alpha-tocotrienol	Lactobacillus	0.359712	0.00291864
gamma-tocotrienol	Lactobacillus	0.304435	0.0133723
androstenediol (3beta,17beta) monosulfate (1)	Lactobacillus	0.394943	0.000869226
5-hydroxymethylfurfural	Lactobacillus	0.276879	0.0262706
cysteine sulfinic acid	Lactobacillus	0.306105	0.0129796
pregnenolone sulfate	Lactobacillus	0.334391	0.00569141
N1,N12-diacetylspermine	Lactobacillus	0.470908	7.03e-05
7-methylurate	Lactobacillus	-0.387924	0.00116003
stearoyl ethanolamide	Lactobacillus	0.256186	0.0430604
S-carboxymethyl-cysteine	Lactobacillus	0.462743	8.18e-05
alpha-tocopherol acetate	Lactobacillus	0.464211	8.18e-05
(16 or 17)-methylstearate (a19:0 or i19:0)	Lactobacillus	-0.300329	0.0149459
2R,3R-dihydroxybutyrate	Lactobacillus	0.325659	0.00750811
2-aminophenol	Lactobacillus	0.281561	0.023573
piperidine	Lactobacillus	0.286306	0.0205762
1-methyl-5-imidazoleacetate	Lactobacillus	-0.271193	0.0294072
2'-fucosyllactose	Lactobacillus	-0.301562	0.0144965
3-fucosyllactose	Lactobacillus	-0.277737	0.0260221
(14 or 15)-methylpalmitate (a17:0 or i17:0)	Lactobacillus	-0.309831	0.0119904
6'-sialyllactose	Lactobacillus	-0.299764	0.0149459
valylleucine	Lactobacillus	0.308051	0.012487
hydroxymethylpyrimidine	Lactobacillus	0.316276	0.00982593
N6-methyllysine	Lactobacillus	0.254132	0.0450476
equol sulfate	Lactobacillus	0.541054	3.45e-06
tyrosol	Lactobacillus	0.251142	0.0480541
diglycerol	Lactobacillus	-0.304419	0.0133723
histidine betaine (hercynine)*	Lactobacillus	-0.28995	0.0192323
3beta-hydroxy-5-cholenoate	Lactobacillus	0.267552	0.0318565
o-tyrosine	Lactobacillus	0.468519	7.15e-05
methionine sulfone	Lactobacillus	0.276203	0.0265516
fructosyllysine	Lactobacillus	0.350731	0.00387753
ferulic acid 4-sulfate	Lactobacillus	0.513871	1.03e-05
lactodifucotetraose	Lactobacillus	-0.295099	0.0168474
10-hydroxystearate	Lactobacillus	0.254209	0.0450476
N-formylphenylalanine	Lactobacillus	0.343761	0.00473097
arabonate/xylonate	Lactobacillus	0.376218	0.00167711
lignoceroyl sphingomyelin (d18:1/24:0)	Lactobacillus	-0.260356	0.0389991
dopamine 3-O-sulfate	Lactobacillus	0.381391	0.00134752
1-palmitoleoylglycerol (16:1)*	Lactobacillus	-0.306597	0.0128516
N-acetylmuramyl-alanyl-isoglutamine	Lactobacillus	0.452922	0.000111736
gamma-tocopherol/beta-tocopherol	Lactobacillus	0.35563	0.00333016
N-palmitoyl-sphinganine (d18:0/16:0)	Lactobacillus	0.343252	0.00477028
lactosyl-N-palmitoyl-sphingosine (d18:1/16:0)	Lactobacillus	0.268698	0.0311989
palmitoyl-linoleoyl-glycerol (16:0/18:2) [1]*	Lactobacillus	-0.294605	0.0170235
palmitoyl-linoleoyl-glycerol (16:0/18:2) [2]*	Lactobacillus	-0.280167	0.0244038
(S)-3-hydroxybutyrylcarnitine	Lactobacillus	0.364815	0.00252903
glycosyl-N-palmitoyl-sphingosine (d18:1/16:0)	Lactobacillus	0.274151	0.0277631
ascorbic acid 2-sulfate	Lactobacillus	0.416382	0.000399335
palmitoloelycholine	Lactobacillus	-0.308757	0.0122673
hexadecatrienoate (16:3n3)	Lactobacillus	0.44627	0.000134842
1-palmitoyl-galactosylglycerol (16:0)*	Lactobacillus	-0.250094	0.0489073
gamma-glutamyl-alpha-lysine	Lactobacillus	0.328691	0.0069791
palmitoyl-oleoyl-glycerol (16:0/18:1) [1]*	Lactobacillus	-0.276209	0.0265516
palmitoyl-oleoyl-glycerol (16:0/18:1) [2]*	Lactobacillus	-0.310911	0.0116163
palmitoyl-arachidonoyl-glycerol (16:0/20:4) [1]*	Lactobacillus	-0.345577	0.00469188
palmitoleoyl-linoleoyl-glycerol (16:1/18:2) [1]*	Lactobacillus	-0.362044	0.0027657
diacylglycerol (14:0/18:1, 16:0/16:1) [1]*	Lactobacillus	-0.339883	0.00521698
diacylglycerol (14:0/18:1, 16:0/16:1) [2]*	Lactobacillus	-0.335179	0.00557186
diacylglycerol (16:1/18:2 [2], 16:0/18:3 [1])*	Lactobacillus	-0.313223	0.0109356
palmitoyl-palmitoyl-glycerol (16:0/16:0) [1]*	Lactobacillus	-0.289299	0.0194097
palmitoyl-palmitoyl-glycerol (16:0/16:0) [2]*	Lactobacillus	-0.295524	0.0167141
diacylglycerol (12:0/18:1, 14:0/16:1, 16:0/14:1) [2]*	Lactobacillus	-0.310935	0.0116163
palmitoyl-myristoyl-glycerol (16:0/14:0) [2]	Lactobacillus	-0.311422	0.0115989
N-behenoyl-sphingadienine (d18:2/22:0)*	Lactobacillus	-0.384006	0.00125977
N-(2-hydroxypalmitoyl)-sphingosine (d18:1/16:0(2OH))	Lactobacillus	0.303542	0.0136996
maltitol/lactitol/cellobiotol/palatinol	Lactobacillus	-0.267678	0.0318565
palmitoyl-myristoyl-glycerol (16:0/14:0) [1]*	Lactobacillus	-0.298081	0.0155919
N-palmitoyl-heptadecasphingosine (d17:1/16:0)*	Lactobacillus	0.290371	0.0192131
glycosyl-N-(2-hydroxynervonoyl)-sphingosine (d18:1/24:1(2OH))*	Lactobacillus	0.411288	0.000473181
ceramide (d18:1/20:0, d16:1/22:0, d20:1/18:0)*	Lactobacillus	-0.275413	0.0270198
docosahexaenoylcarnitine (C22:6)*	Lactobacillus	0.287322	0.0202428
hexadecasphinganine (d16:0)*	Lactobacillus	0.338529	0.00531992
(N(1) + N(8))-acetylspermidine	Lactobacillus	0.268445	0.0312851
N-palmitoyl-phytosphingosine (t18:0/16:0)	Lactobacillus	0.325205	0.007568
lyxonate	Lactobacillus	0.452019	0.000111736
3-formylindole	Lactobacillus	0.363979	0.00258043
tetradecadienoate (14:2)*	Lactobacillus	-0.28851	0.0196847
enterolactone sulfate	Lactobacillus	0.508122	1.03e-05
3-(methylthio)acetaminophen sulfate*	Lactobacillus	-0.288785	0.0196276
linolenoyl ethanolamide	Lactobacillus	0.323866	0.00782217
2-iminopiperidine	Lactobacillus	0.442063	0.00015557
carboxymethylarginine	Lactobacillus	0.281033	0.0238481
vitamin D3 sulfate	Lactobacillus	0.259078	0.0401719
vanillic acid glycine	Lactobacillus	-0.254071	0.0450476
2-hydroxy-4-(methylthio)butanoic acid	Lactobacillus	0.340422	0.00516568
lacto-N-difucohexaose I	Lactobacillus	-0.309137	0.0121993
oxindolylalanine	Lactobacillus	0.395389	0.000869226
picolinate	Lactobacillus	0.339312	0.00526978
pipecolate	Lactobacillus	0.33905	0.00526978
5-methylcytosine	Lactobacillus	0.507965	1.03e-05
glycerate	Lactobacillus	0.405461	0.000568499
tryptamine	Lactobacillus	0.277705	0.0260221
alpha-tocopherol	Lactobacillus	0.336256	0.00553507
dihydroxyphenylalanine (DOPA)	Lactobacillus	0.326507	0.0073343
N(1)-acetylspermine	Lactobacillus	0.435161	0.000180359
phenethylamine	Lactobacillus	0.249449	0.0493977
gamma-glutamylhistidine	Lactobacillus	0.296309	0.0164465
p-hydroxybenzaldehyde	Lactobacillus	0.404028	0.00059519
N-linoleoylglycine	Lactobacillus	0.292231	0.018253
N-stearoyl-sphingosine (d18:1/18:0)*	Lactobacillus	-0.34466	0.00473097
dopamine	Lactobacillus	0.336154	0.00553507
9,10-DiHOME	Lactobacillus	0.34381	0.00473097
laurate (12:0)	Lactobacillus	-0.383444	0.00126708
N6,N6,N6-trimethyllysine	Lactobacillus	0.304447	0.0133723
4-acetaminophen sulfate	Lactobacillus	-0.356298	0.00328512
arachidonate (20:4n6)	Lactobacillus	0.278932	0.0252819
3-hydroxybutyrate (BHBA)	Lactobacillus	0.318676	0.00921274
cysteinylglycine	Lactobacillus	0.365085	0.00252903
cystathionine	Lactobacillus	0.38757	0.00116003
glutarate (C5-DC)	Lactobacillus	0.259313	0.0400838
S-1-pyrroline-5-carboxylate	Lactobacillus	0.36834	0.00231931
lactose	Lactobacillus	-0.268962	0.0311989
leucine	Lactobacillus	0.256767	0.042507
methionine	Lactobacillus	0.343889	0.00473097
nicotinamide	Lactobacillus	0.274811	0.0273223
palmitoleate (16:1n7)	Lactobacillus	-0.407137	0.000543915
pyridoxal	Lactobacillus	0.317852	0.00942123
retinol (vitamin A)	Lactobacillus	0.429747	0.00023296
spermidine	Lactobacillus	0.264549	0.0345195
riboflavin (vitamin B2)	Lactobacillus	0.374528	0.00177929
myristate (14:0)	Lactobacillus	-0.367406	0.00237491
uridine	Lactobacillus	-0.342243	0.00491176
glutamate	Lactobacillus	0.358217	0.00306799
valine	Lactobacillus	0.272735	0.0284323
nicotinate	Lactobacillus	0.282331	0.0233121
cysteine	Lactobacillus	0.335198	0.00557186
uracil	Lactobacillus	0.250698	0.0482518
thiamin (vitamin B1)	Lactobacillus	0.273325	0.0280452
adenine	Lactobacillus	-0.273689	0.027869
caprate (10:0)	Lactobacillus	0.327473	0.0071308
fucose	Lactobacillus	-0.252345	0.0467919
caprylate (8:0)	Lactobacillus	0.359969	0.00291864
X-12027	Lactobacillus	0.26961	0.0307904
X-12100	Lactobacillus	0.428068	0.00023296
X-12410	Lactobacillus	0.275323	0.0270198
X-12708	Lactobacillus	0.264641	0.0345195
X-13507	Lactobacillus	0.406871	0.000543915
X-13728	Lactobacillus	-0.335839	0.00554451
X-14502	Lactobacillus	0.480559	4.42e-05
X-17438	Lactobacillus	0.337427	0.00537468
X-17842	Lactobacillus	0.407734	0.000543915
X-17855	Lactobacillus	-0.289462	0.0194097
X-18345	Lactobacillus	0.3539	0.00348322
X-18349	Lactobacillus	0.456311	0.000110009
X-19746	Lactobacillus	0.435571	0.000180359
X-19917	Lactobacillus	0.349019	0.00411247
X-19921	Lactobacillus	0.277095	0.0262387
X-19928	Lactobacillus	0.436918	0.000180359
X-23277	Lactobacillus	0.29014	0.0192323
X-23482	Lactobacillus	0.360228	0.00291864
X-23581	Lactobacillus	0.29618	0.0164465
X-23753	Lactobacillus	0.454017	0.000111736
X-24425	Lactobacillus	0.445521	0.000134842
X-24456	Lactobacillus	0.397646	0.000799815
X-24474	Lactobacillus	0.321494	0.00841798
X-24518	Lactobacillus	0.257227	0.0421199
X-25027	Lactobacillus	0.436333	0.000180359
X-25109	Lactobacillus	0.272224	0.0286637
X-25836	Lactobacillus	0.415314	0.000408499
carnitine	Staphylococcus	0.349407	0.00422613
4-guanidinobutanoate	Staphylococcus	-0.408185	0.000604112
4-hydroxybenzyl alcohol	Staphylococcus	-0.287522	0.0236608
agmatine	Staphylococcus	-0.402749	0.000734484
cadaverine	Staphylococcus	-0.452641	0.000114818
diaminopimelate	Staphylococcus	-0.270048	0.0365878
2'-deoxycytidine	Staphylococcus	0.416394	0.000462491
glucuronate	Staphylococcus	0.476893	4.2e-05
imidazole lactate	Staphylococcus	-0.347439	0.00446219
N-acetylmuramate	Staphylococcus	0.306413	0.0152004
ribitol	Staphylococcus	0.296493	0.018861
theophylline	Staphylococcus	-0.25488	0.0492845
quinate	Staphylococcus	0.270651	0.0361167
5-aminovalerate	Staphylococcus	-0.34232	0.00523146
3-indoxyl sulfate	Staphylococcus	-0.284501	0.0254674
N6-formyllysine	Staphylococcus	-0.372147	0.00184428
glucosamine 6-sulfate	Staphylococcus	0.27153	0.0355709
mevalonolactone	Staphylococcus	0.2767	0.0312663
3-hydroxymyristate	Staphylococcus	-0.300481	0.0175209
8-hydroxyoctanoate	Staphylococcus	-0.292713	0.0208642
erythrose	Staphylococcus	0.384229	0.00136236
2-hydroxyadipate	Staphylococcus	-0.314742	0.0121907
docosadienoate (22:2n6)	Staphylococcus	0.267906	0.0386337
octanoylcarnitine (C8)	Staphylococcus	-0.288994	0.022658
decanoylcarnitine (C10)	Staphylococcus	-0.305788	0.0154054
N-acetylglutamine	Staphylococcus	0.259444	0.04605
N-acetylthreonine	Staphylococcus	0.272012	0.0352536
N-acetylisoleucine	Staphylococcus	-0.391457	0.00102741
N-acetylhistidine	Staphylococcus	0.305097	0.0156516
stachydrine	Staphylococcus	0.471152	5.38e-05
alpha-hydroxyisovalerate	Staphylococcus	-0.255105	0.0492382
nicotinate ribonucleoside	Staphylococcus	0.460295	8.58e-05
N-acetylproline	Staphylococcus	0.394633	0.000954241
2-methylbutyrylcarnitine (C5)	Staphylococcus	-0.285353	0.0249203
1-palmitoyl-GPE (16:0)	Staphylococcus	-0.5529	6.16e-07
1-oleoyl-GPE (18:1)	Staphylococcus	-0.530728	1.54e-06
taurolithocholate 3-sulfate	Staphylococcus	-0.299429	0.0175895
N2-acetyllysine	Staphylococcus	0.375756	0.00174713
N6-carboxymethyllysine	Staphylococcus	-0.259288	0.04605
glycosyl-N-stearoyl-sphingosine (d18:1/18:0)	Staphylococcus	0.260418	0.0449829
5alpha-pregnan-3beta,20alpha-diol disulfate	Staphylococcus	0.416315	0.000462491
androstenediol (3beta,17beta) disulfate (1)	Staphylococcus	0.391045	0.00102741
androstenediol (3beta,17beta) disulfate (2)	Staphylococcus	0.409611	0.000590111
21-hydroxypregnenolone disulfate	Staphylococcus	0.399097	0.000820517
5alpha-pregnan-3beta,20alpha-diol monosulfate (2)	Staphylococcus	0.255862	0.0486231
5alpha-pregnan-diol disulfate	Staphylococcus	0.279136	0.0292346
androstenediol (3alpha, 17alpha) monosulfate (2)	Staphylococcus	0.398779	0.000820517
11-ketoetiocholanolone sulfate	Staphylococcus	0.373562	0.00179181
16alpha-hydroxy DHEA 3-sulfate	Staphylococcus	0.315628	0.012026
17alpha-hydroxypregnenolone 3-sulfate	Staphylococcus	0.301059	0.0173136
andro steroid monosulfate C19H28O6S (1)*	Staphylococcus	0.342526	0.00523146
N-acetyl-cadaverine	Staphylococcus	-0.280849	0.0284083
cis-4-decenoylcarnitine (C10:1)	Staphylococcus	-0.30904	0.014346
piperidine	Staphylococcus	-0.380987	0.00148604
2,3-dihydroxyisovalerate	Staphylococcus	0.38895	0.00111082
pantoate	Staphylococcus	-0.345682	0.00473798
argininate*	Staphylococcus	-0.383727	0.00136375
ursocholate	Staphylococcus	0.257564	0.047905
linoleoylcarnitine (C18:2)*	Staphylococcus	-0.304509	0.0158424
carboxyethyl-GABA	Staphylococcus	-0.289289	0.0226019
trimethylamine N-oxide	Staphylococcus	-0.409792	0.000590111
N6-methyllysine	Staphylococcus	-0.329147	0.00764962
tyrosol	Staphylococcus	-0.341639	0.00530931
mannonate*	Staphylococcus	0.37411	0.00179181
glycohyocholate	Staphylococcus	-0.358691	0.00295771
N-propionylmethionine	Staphylococcus	-0.285512	0.0249203
gamma-CEHC glucuronide*	Staphylococcus	0.331163	0.00726585
tryptophol	Staphylococcus	-0.290064	0.0223488
N-acetyl-1-methylhistidine*	Staphylococcus	0.404276	0.00070144
2,8-quinolinediol sulfate	Staphylococcus	-0.372451	0.00184428
N-delta-acetylornithine	Staphylococcus	0.300195	0.0175449
N-formylanthranilic acid	Staphylococcus	-0.302842	0.0164874
N2,N5-diacetylornithine	Staphylococcus	0.429517	0.000315796
1-methylhypoxanthine	Staphylococcus	0.297236	0.0185226
dehydroepiandrosterone glucuronide	Staphylococcus	0.260528	0.0449829
1-palmitoyl-GPG (16:0)*	Staphylococcus	-0.407825	0.000604112
2-keto-3-deoxy-gluconate	Staphylococcus	0.261944	0.0433953
alpha-CEHC sulfate	Staphylococcus	0.344816	0.00484482
N2,N6-diacetyllysine	Staphylococcus	0.272685	0.0348149
propyl 4-hydroxybenzoate sulfate	Staphylococcus	-0.272603	0.0348149
N-acetylglucosamine/N-acetylgalactosamine	Staphylococcus	0.392023	0.00102741
citraconate/glutaconate	Staphylococcus	0.332122	0.00707598
glycochenodeoxycholate 3-sulfate	Staphylococcus	-0.333337	0.00690541
2-hydroxybutyrate/2-hydroxyisobutyrate	Staphylococcus	-0.257453	0.047905
2-methylcitrate/homocitrate	Staphylococcus	-0.327141	0.00786764
1-oleoyl-2-linoleoyl-GPC (18:1/18:2)*	Staphylococcus	-0.307449	0.0149184
1,2-dipalmitoyl-GPE (16:0/16:0)*	Staphylococcus	-0.548016	6.16e-07
isocitric lactone	Staphylococcus	0.364163	0.00251588
2-methylserine	Staphylococcus	-0.363138	0.00259005
(S)-3-hydroxybutyrylcarnitine	Staphylococcus	-0.255091	0.0492382
hexadecatrienoate (16:3n3)	Staphylococcus	-0.258665	0.0466765
palmitoleoylcarnitine (C16:1)*	Staphylococcus	-0.267526	0.0386707
succinylglutamine	Staphylococcus	-0.375339	0.00174713
2'-O-methyluridine	Staphylococcus	0.43314	0.000273329
linolenoylcarnitine (C18:3)*	Staphylococcus	-0.351916	0.00391162
docosahexaenoylcarnitine (C22:6)*	Staphylococcus	-0.264308	0.0412668
fluconazole	Staphylococcus	0.376781	0.00173822
(N(1) + N(8))-acetylspermidine	Staphylococcus	-0.262355	0.0430982
tetradecadienoate (14:2)*	Staphylococcus	-0.278439	0.0297129
enterolactone sulfate	Staphylococcus	-0.263601	0.0419433
dodecadienoate (12:2)*	Staphylococcus	-0.333371	0.00690541
gamma-CEHC sulfate	Staphylococcus	0.298395	0.0179203
delta-CEHC sulfate	Staphylococcus	0.328279	0.00773828
2-iminopiperidine	Staphylococcus	-0.299152	0.0175895
carboxymethylarginine	Staphylococcus	-0.360021	0.00284529
taurochenodeoxycholic acid 3-sulfate	Staphylococcus	-0.364871	0.00251189
3-hydroxydecanoylcarnitine	Staphylococcus	-0.44763	0.000126669
2-hydroxy-4-(methylthio)butanoic acid	Staphylococcus	-0.256206	0.0486231
N-succinyl-phenylalanine	Staphylococcus	-0.448075	0.000126669
N-succinyl-leucine	Staphylococcus	-0.426171	0.00034168
N-succinyl-isoleucine	Staphylococcus	-0.302655	0.0164874
N-carbamoylputrescine	Staphylococcus	-0.364579	0.00251189
lacto-N-difucohexaose I	Staphylococcus	0.299309	0.0175895
chenodeoxycholic acid sulfate (1)	Staphylococcus	0.313821	0.0124914
ala-ile-ala	Staphylococcus	0.257007	0.0482904
deoxycholic acid 12-sulfate*	Staphylococcus	0.396643	0.000887597
N,N-dimethyl-pro-pro	Staphylococcus	0.291055	0.0219363
pantothenate	Staphylococcus	-0.382768	0.00139587
citrate	Staphylococcus	0.422258	0.000379093
oleoyl ethanolamide	Staphylococcus	-0.33077	0.0072936
butyrate/isobutyrate (4:0)	Staphylococcus	-0.328991	0.00764962
N-acetylneuraminate	Staphylococcus	0.332951	0.00692729
N-acetylglucosaminylasparagine	Staphylococcus	0.280161	0.0286538
1-palmitoyl-2-oleoyl-GPE (16:0/18:1)	Staphylococcus	-0.554028	6.16e-07
5,6-dihydrothymine	Staphylococcus	-0.335247	0.00663877
taurochenodeoxycholate	Staphylococcus	-0.282787	0.0267995
methylsuccinate	Staphylococcus	-0.468848	5.6e-05
cysteinylglycine	Staphylococcus	-0.263069	0.0423945
cystine	Staphylococcus	0.265136	0.0404433
desmosterol	Staphylococcus	0.269283	0.0372606
homocysteine	Staphylococcus	-0.339	0.00584376
fumarate	Staphylococcus	-0.37675	0.00173822
gamma-glutamylglutamate	Staphylococcus	-0.274126	0.0335752
gluconate	Staphylococcus	0.295878	0.0191181
glutarate (C5-DC)	Staphylococcus	-0.31538	0.012026
S-1-pyrroline-5-carboxylate	Staphylococcus	-0.303785	0.0161166
malate	Staphylococcus	-0.327192	0.00786764
palmitate (16:0)	Staphylococcus	0.280316	0.0286538
1,3-diaminopropane	Staphylococcus	-0.306633	0.0152004
putrescine	Staphylococcus	-0.336433	0.00640838
trans-urocanate	Staphylococcus	-0.328124	0.00773828
1-methylnicotinamide	Staphylococcus	-0.349753	0.00422613
glucose	Staphylococcus	0.266857	0.0390088
betaine	Staphylococcus	0.545286	6.16e-07
malonate	Staphylococcus	0.399509	0.000820517
pyruvate	Staphylococcus	0.29019	0.0223488
cytidine	Staphylococcus	0.451561	0.000114818
adenine	Staphylococcus	0.310368	0.0137907
cytosine	Staphylococcus	0.483737	3.08e-05
margarate (17:0)	Staphylococcus	0.265708	0.0399616
asparagine	Staphylococcus	0.373948	0.00179181
fucose	Staphylococcus	0.359926	0.00284529
caproate (6:0)	Staphylococcus	-0.267757	0.0386337
X-11407	Staphylococcus	0.2669	0.0390088
X-12027	Staphylococcus	-0.311793	0.013207
X-12216	Staphylococcus	-0.426786	0.00034168
X-13507	Staphylococcus	-0.255921	0.0486231
X-14056	Staphylococcus	0.293869	0.0201943
X-17674	Staphylococcus	-0.289628	0.0225127
X-17877	Staphylococcus	0.25608	0.0486231
X-20100	Staphylococcus	0.294675	0.019788
X-20172	Staphylococcus	0.308373	0.0145594
X-21285	Staphylococcus	0.286757	0.0241081
X-21364	Staphylococcus	0.362696	0.00259835
X-22162	Staphylococcus	0.458975	8.58e-05
X-23173	Staphylococcus	-0.27949	0.0290969
X-23639	Staphylococcus	-0.392596	0.00102732
X-23654	Staphylococcus	0.415672	0.000462491
X-23662	Staphylococcus	-0.333802	0.00690541
X-23787	Staphylococcus	0.503846	9.18e-06
X-23918	Staphylococcus	0.275839	0.0319481
X-24359	Staphylococcus	0.266646	0.0390249
X-24544	Staphylococcus	0.312488	0.0130001
X-24545	Staphylococcus	0.421687	0.000379093
X-24546	Staphylococcus	0.348324	0.00436071
X-25028	Staphylococcus	0.320273	0.0101845
X-25485	Staphylococcus	0.255993	0.0486231
X-25527	Staphylococcus	0.299317	0.0175895
X-25539	Staphylococcus	0.27083	0.0361167
X-25837	Staphylococcus	-0.375427	0.00174713
X-25936	Staphylococcus	0.424553	0.000355448
myristoylcarnitine (C14)	Veillonella	0.361397	0.0148208
laurylcarnitine (C12)	Veillonella	0.344738	0.0203006
1-methylurate	Veillonella	-0.308528	0.0476956
taurocholenate sulfate*	Veillonella	-0.367582	0.0148208
alpha-tocopherol acetate	Veillonella	0.318071	0.0401868
N-propionylmethionine	Veillonella	0.360074	0.0148208
1-methylhypoxanthine	Veillonella	-0.348926	0.018064
myristoleoylcarnitine (C14:1)*	Veillonella	0.330262	0.0297743
fluconazole	Veillonella	-0.401828	0.00615686
cyclo(pro-sulfo-tyr)*	Veillonella	0.323323	0.0370678
3-hydroxytridecanoate	Veillonella	0.460418	0.000618092
chenodeoxycholic acid sulfate (2)	Veillonella	0.40491	0.00615686
urate	Veillonella	-0.455957	0.000618092
ursodeoxycholate	Veillonella	-0.307958	0.0476956
anthranilate	Veillonella	0.390157	0.00814165
beta-hydroxyisovalerate	Veillonella	-0.318923	0.0401868
methylsuccinate	Veillonella	0.342177	0.0213432
argininosuccinate	Veillonella	-0.315077	0.0401868
succinate	Veillonella	-0.340101	0.0220412
fumarate	Veillonella	-0.388002	0.00814165
malate	Veillonella	-0.35311	0.0160997
ornithine	Veillonella	-0.3566	0.0148208
orotate	Veillonella	-0.358098	0.0148208
caffeine	Veillonella	-0.315816	0.0401868
X-23173	Veillonella	0.360355	0.0148208
X-23662	Veillonella	0.333953	0.0269403
X-24545	Veillonella	-0.357301	0.0148208
X-25433	Veillonella	-0.359204	0.0148208
X-25434	Veillonella	-0.314297	0.0401868
X-25823	Veillonella	0.31597	0.0401868
X-25830	Veillonella	0.32242	0.0370678

## Sheet: Supplementary_Table_8
Sample_accession
SAMEA9972043
SAMEA9972044
SAMEA9972045
SAMEA9972046
SAMEA9972047
SAMEA9972049
SAMEA9972053
SAMEA9972055
SAMEA9972056
SAMEA9972057
SAMEA9972058
SAMEA9972059
SAMEA9972060
SAMEA9972061
SAMEA9972062
SAMEA9972063
SAMEA9972064
SAMEA9972065
SAMEA9972066
SAMEA9972067
SAMEA9972068
SAMEA9972070
SAMEA9972072
SAMEA9972073
SAMEA9972074
SAMEA9972075
SAMEA9972076
SAMEA9972077
SAMEA9972078
SAMEA9972079
SAMEA9972080
SAMEA9972081
SAMEA9972082
SAMEA9972084
SAMEA9972085
SAMEA9972086
SAMEA9972088
SAMEA9972090
SAMEA9972091
SAMEA9972092
SAMEA9972093
SAMEA9972094
SAMEA9972097
SAMEA9972098
SAMEA9972100
SAMEA9972101
SAMEA9972102
SAMEA9972104
SAMEA9972105
SAMEA9972106
SAMEA9972108
SAMEA9972109
SAMEA9972110
SAMEA9972111
SAMEA9972112
SAMEA9972113
SAMEA9972114
SAMEA9972115
SAMEA9972116
SAMEA9972117
SAMEA9972118
SAMEA9972119
SAMEA9972120
SAMEA9972121
SAMEA9972122
SAMEA9972123
SAMEA9972124
SAMEA9972125
SAMEA9972126
SAMEA9972127
SAMEA9972128
SAMEA9972129
SAMEA9972130
SAMEA9972131
SAMEA9972132
SAMEA9972133
SAMEA9972134
SAMEA9972135
SAMEA9972136
SAMEA9972137
SAMEA9972138
SAMEA9972139
SAMEA9972140
SAMEA9972141
SAMEA9972142
SAMEA9972143
SAMEA9972144
SAMEA9972145
SAMEA9972146
SAMEA9972147
SAMEA9972148
SAMEA9972149
SAMEA9972150
SAMEA9972151
SAMEA9972152
SAMEA9972153
SAMEA9972154
SAMEA9972155
SAMEA9972156
SAMEA9972157
SAMEA9972158
SAMEA9972159
SAMEA9972160
SAMEA9972161
SAMEA9972162
SAMEA9972163
SAMEA9972164
SAMEA9972165
SAMEA9972166
SAMEA9972167
SAMEA9972168
SAMEA9972169
SAMEA9972170
SAMEA9972171
SAMEA9972172
SAMEA9972173
SAMEA9972174
SAMEA9972175
SAMEA9972176
SAMEA9972177
SAMEA9972178
SAMEA9972179
SAMEA9972180
SAMEA9972181
SAMEA9972182
SAMEA9972183
SAMEA9972184
SAMEA9972185
SAMEA9972186
SAMEA9972187
SAMEA9972188
SAMEA9972189
SAMEA9972190
SAMEA9972191
SAMEA9972192
SAMEA9972193
SAMEA9972194
SAMEA9972195
SAMEA9972196
SAMEA9972197
SAMEA9972198
SAMEA9972199
SAMEA9972200
SAMEA9972201
SAMEA9972202
SAMEA9972203
SAMEA9972205
SAMEA9972206
SAMEA9972207
SAMEA9972208
SAMEA9972209
SAMEA9972210
SAMEA9972213
SAMEA9972215
SAMEA9972218
SAMEA9972220
SAMEA9972223
SAMEA9972225
SAMEA9972228
SAMEA9972230
SAMEA9972232
SAMEA9972235
SAMEA9972237
SAMEA9972239
SAMEA9972243
SAMEA9972245
SAMEA9972248
SAMEA9972251
SAMEA9972253
SAMEA9972256
SAMEA9972259
SAMEA9972262
SAMEA9972265
SAMEA9972267
SAMEA9972270
SAMEA9972273
SAMEA9972276
SAMEA9972278
SAMEA9972280
SAMEA9972282
SAMEA9972285
SAMEA9972287
SAMEA9972290
SAMEA9972292
SAMEA9972295
SAMEA9972298
SAMEA9972301
SAMEA9972304
SAMEA9972309
SAMEA9972312
SAMEA9972315
SAMEA9972318
SAMEA9972321
SAMEA9972324
SAMEA9972326
SAMEA9972328
SAMEA9972331
SAMEA9972333
SAMEA9972336
SAMEA118790128
SAMEA118790129
SAMEA118790130
SAMEA118790131
SAMEA118790132
SAMEA118790133
SAMEA118790134
SAMEA118790135
SAMEA118790136
SAMEA118790137
SAMEA118790138
SAMEA118790139
SAMEA118790140
SAMEA118790141
SAMEA118790142
SAMEA118790143
SAMEA118790144
SAMEA118790145
SAMEA118790146
SAMEA118790147
SAMEA118790148
SAMEA118790149
SAMEA118790150
SAMEA118790151
SAMEA118790152
SAMEA118790153
SAMEA118790154
SAMEA118790155
SAMEA118790156
SAMEA118790157
SAMEA118790158
SAMEA118790159
SAMEA118790160
SAMEA118790161
SAMEA118790162
SAMEA118790163
SAMEA118790164
SAMEA118790165
SAMEA118790166
SAMEA118790167
SAMEA118790168
SAMEA118790169
SAMEA118790170
SAMEA118790171
SAMEA118790172
SAMEA118790173
SAMEA118790174
SAMEA118790175
SAMEA118790176
SAMEA118790177
SAMEA118790178
SAMEA118790179
SAMEA118790180
SAMEA118790181
SAMEA118790182
SAMEA118790183
SAMEA118790184
SAMEA118790185
SAMEA118790186
SAMEA118790187
SAMEA118790188
SAMEA118790189
